# Supplementary material for: Positive and negative mood states mediated the effects of psychological resilience on emotional stability among high school students during the COVID-19 pandemic
Source: Front Psychol. 2022 Aug 15;13:967669. doi: 10.3389/fpsyg.2022.967669 (PMC9421361; doi:10.3389/fpsyg.2022.967669)
Supplement: Supplementary file 1 [file Table_1.xlsx]

## Sheet: Sheet1
Age	Sex	1	2	3	4	5	6	7	8	9	10	11	12	13	14	15	16	17	18	19	20	21	22	23	24	25	27	29	30	31	32	34	35	36	37	38	39	40	POM1	POM2	POM3	POM4	POM5	POM6	POM7	POMS	Negative mood	Positive mood	1
16	1	0	1	1	0	3	0	0	0	0	1	0	2	2	4	0	1	1	0	2	0	0	0	0	0	3	2	0	1	0	4	2	1	0	1	0	3	2	1	2	4	0	2	17	10	82	9	27	5
15	1	0	2	2	2	0	0	2	1	0	1	1	0	1	0	1	1	3	1	0	0	1	1	1	1	0	1	0	1	0	1	1	1	0	1	0	1	1	4	4	8	5	1	2	3	117	22	5	3
17	1	1	1	1	0	2	0	0	1	0	2	0	2	1	0	1	0	1	0	1	0	0	0	1	0	2	1	0	1	0	2	2	1	0	0	0	0	0	4	1	6	0	1	9	3	100	12	12	3
16	2	1	3	2	2	3	1	2	1	2	3	1	2	2	2	2	3	1	1	2	2	1	1	3	0	3	3	3	2	0	2	2	2	0	2	0	1	0	7	11	11	4	5	13	7	118	38	20	2
15	1	1	0	1	1	3	1	0	1	0	2	0	2	1	4	0	0	1	0	2	0	0	1	0	0	2	0	0	1	1	1	0	0	0	1	0	0	4	2	2	5	2	2	10	8	95	13	18	3
16	2	1	0	1	1	1	1	0	1	0	1	0	3	1	3	1	0	1	0	2	0	1	1	0	1	1	2	0	0	0	1	2	1	0	0	1	1	0	5	1	3	3	2	9	7	98	14	16	4
17	1	0	0	0	0	3	0	1	0	0	1	0	3	0	0	0	0	0	0	2	0	0	0	0	0	1	0	0	0	0	1	3	0	0	0	0	1	0	0	0	1	0	0	11	3	87	1	14	5
16	2	0	0	0	0	3	1	0	1	1	2	2	3	2	3	1	0	2	1	2	0	0	0	0	0	0	2	1	0	2	2	4	2	0	2	1	2	2	4	4	4	6	3	12	11	98	21	23	4
16	1	0	0	0	0	3	0	0	0	0	1	0	2	0	3	0	0	1	0	3	0	0	0	0	0	2	2	0	1	0	2	3	0	0	0	0	2	2	0	0	3	0	0	14	10	79	3	24	4
16	1	2	1	2	1	2	2	0	1	1	1	1	2	1	3	2	1	1	1	2	0	0	1	1	0	4	4	0	1	0	2	3	0	0	0	0	4	4	5	3	6	3	3	16	14	90	20	30	5
16	2	1	0	2	2	2	0	0	0	0	3	0	2	1	2	0	0	1	0	2	0	0	0	0	1	2	0	0	2	0	0	1	0	0	2	1	1	0	1	2	8	4	1	9	3	104	16	12	4
17	2	0	0	0	0	3	0	0	0	0	0	0	3	0	3	0	0	0	0	3	0	0	0	0	0	3	2	0	0	0	2	3	0	0	0	0	3	3	0	0	0	0	0	17	11	72	0	28	5
16	1	0	0	0	0	2	0	0	1	0	1	0	2	1	2	0	0	1	0	2	0	0	1	0	0	2	1	0	1	0	0	2	0	0	1	0	2	2	1	2	3	0	1	10	7	90	7	17	4
15	1	1	0	1	0	3	0	2	1	2	3	0	3	1	4	1	0	0	0	3	0	0	0	0	0	3	3	1	0	0	4	3	0	0	0	0	2	3	3	3	4	0	1	18	13	80	11	31	5
16	2	3	2	4	4	1	2	2	3	0	3	3	0	3	1	3	0	1	3	0	1	1	2	4	2	0	3	0	2	3	3	0	2	0	1	2	2	0	12	5	14	17	6	6	4	144	54	10	3
17	2	0	0	1	0	2	0	1	1	0	2	1	2	1	2	1	1	2	1	2	0	1	1	1	0	2	2	1	1	0	2	2	1	0	0	1	2	2	4	2	7	3	1	12	8	97	17	20	4
16	1	1	2	3	3	1	1	3	3	1	3	4	0	1	0	1	3	1	1	0	0	1	0	1	3	3	1	0	3	3	1	2	1	1	0	3	1	0	7	4	11	17	2	6	3	132	41	9	3
17	2	2	1	3	2	2	3	3	3	0	3	2	2	2	1	2	0	3	0	0	1	1	3	3	2	1	0	1	2	1	1	1	1	0	2	2	1	0	9	7	14	9	6	7	2	136	45	9	3
16	1	0	0	0	0	4	0	0	0	0	0	0	4	0	4	0	0	0	0	4	0	0	0	0	0	4	2	0	0	0	4	0	0	0	0	0	4	4	0	0	0	0	0	24	10	66	0	34	5
16	2	0	0	0	1	0	0	0	0	0	0	0	2	0	1	0	0	0	0	1	0	0	0	0	0	1	1	0	0	0	2	2	0	0	1	0	1	1	0	1	0	1	0	7	5	90	2	12	3
16	2	2	0	0	0	2	0	0	0	0	1	1	2	0	2	1	0	1	1	3	2	0	2	1	0	2	2	0	1	0	2	3	3	0	0	0	3	2	6	2	4	2	2	14	9	93	16	23	4
16	1	2	0	0	0	2	0	0	0	0	1	1	1	1	3	0	0	0	0	2	1	1	1	1	1	1	1	0	1	0	1	2	1	0	0	0	2	2	4	1	3	2	2	9	8	95	12	17	3
17	2	1	2	2	1	3	1	0	1	0	3	0	1	2	2	1	1	3	1	3	1	1	1	1	1	2	2	0	1	2	3	3	1	1	1	2	3	2	5	5	10	7	4	15	9	107	31	24	3
16	2	0	0	0	0	4	0	1	0	0	1	1	1	1	1	1	1	1	0	1	0	0	0	0	0	4	1	1	1	1	1	4	1	0	0	0	0	1	2	1	3	2	1	11	7	91	9	18	4
16	1	0	0	0	0	4	0	1	1	1	1	0	3	0	3	0	0	0	0	4	1	1	1	1	1	3	2	0	0	0	3	2	0	0	0	3	4	3	2	2	2	4	1	21	10	80	11	31	4
17	1	0	1	1	1	2	0	1	0	0	1	0	2	0	2	0	0	1	0	1	0	0	1	0	0	1	1	1	1	0	1	1	0	1	0	0	2	3	0	4	4	1	0	9	7	93	9	16	4
17	2	0	0	0	0	4	0	0	0	0	0	0	4	1	2	1	0	2	1	3	1	0	1	1	0	2	2	1	1	0	1	2	1	0	0	0	4	2	2	2	4	1	2	18	8	85	11	26	5
16	2	1	0	1	1	3	1	0	1	0	3	0	1	1	1	0	0	1	0	2	0	0	1	2	0	1	2	1	1	0	1	2	1	0	1	0	1	2	3	3	8	1	2	9	7	101	17	16	3
16	1	1	1	0	0	2	0	0	0	0	0	0	3	0	3	0	0	1	0	3	0	0	0	0	0	1	2	0	0	0	2	3	1	0	0	0	2	2	2	1	1	0	0	13	10	81	4	23	4
17	1	0	0	2	1	2	0	0	0	0	1	0	2	1	2	0	0	0	0	2	0	0	0	0	0	2	2	0	0	0	1	2	0	0	0	0	0	2	0	0	3	1	1	9	8	88	5	17	4
16	2	0	0	0	0	4	0	0	0	0	0	0	4	0	4	0	0	0	0	4	0	0	0	0	0	0	0	0	0	0	0	0	0	0	0	0	0	0	0	0	0	0	0	12	4	84	0	16	5
15	1	1	0	0	1	3	0	0	0	0	2	0	3	1	2	1	0	0	0	2	0	0	1	1	0	3	3	0	1	0	2	2	1	0	1	0	4	1	3	2	4	1	1	17	8	89	11	25	4
15	2	1	0	0	0	2	1	0	1	0	1	0	2	1	1	0	0	1	0	2	0	0	0	1	0	1	1	0	0	0	1	2	1	0	1	1	2	1	3	1	3	1	2	10	5	95	10	15	3
15	1	3	3	3	4	1	1	1	1	1	1	1	2	3	0	1	1	1	1	1	1	1	1	1	1	1	0	1	3	2	1	1	1	1	1	2	0	1	7	8	9	11	5	6	2	132	40	8	4
16	1	1	1	2	1	1	1	1	0	0	0	1	3	3	3	1	1	1	1	4	1	1	1	1	1	1	0	1	1	2	1	1	1	1	1	1	1	1	4	5	5	7	5	11	5	110	26	16	4
16	2	0	0	0	0	2	1	0	0	0	2	0	2	1	2	0	0	0	0	2	0	0	1	0	0	2	1	0	0	0	1	2	2	0	0	0	2	2	2	1	2	0	2	11	7	89	7	18	4
17	1	1	2	2	0	2	3	1	4	2	2	3	3	1	2	1	1	2	2	1	0	0	2	2	2	1	2	1	1	0	2	2	1	0	2	0	1	2	7	9	9	7	4	10	8	118	36	18	3
16	2	2	0	2	0	2	0	0	1	1	2	1	2	2	2	0	0	1	0	2	2	1	1	0	0	2	1	0	2	2	2	2	1	0	1	1	1	1	5	3	7	4	4	11	6	106	23	17	3
15	1	1	2	1	1	3	2	2	1	1	3	2	2	3	3	1	0	0	1	3	1	0	1	2	1	3	2	0	2	0	1	2	2	0	1	0	2	3	5	5	8	5	6	14	10	105	29	24	4
16	2	2	2	4	2	3	2	2	2	2	4	0	1	4	1	1	1	4	1	0	1	3	2	4	1	1	1	1	4	2	3	0	3	2	2	2	0	0	11	11	20	8	7	8	2	147	57	10	2
17	1	2	0	1	0	0	1	0	1	0	1	0	2	1	0	1	0	1	0	1	0	1	0	1	0	1	1	0	1	0	2	0	1	0	2	0	3	1	6	2	5	0	2	9	2	104	15	11	4
16	1	1	0	1	0	2	1	0	1	0	3	0	3	1	2	1	0	1	2	3	0	0	1	1	0	3	2	0	0	1	3	2	1	0	1	0	2	2	4	2	6	3	2	16	8	93	17	24	3
16	1	1	1	2	1	2	3	1	1	2	2	1	2	1	1	1	1	1	1	2	1	1	1	2	1	1	1	1	1	0	2	2	2	0	1	1	1	1	6	6	8	5	5	10	5	115	30	15	3
15	2	0	0	0	0	3	0	0	0	0	1	1	2	0	3	0	1	1	1	3	2	2	2	1	1	2	2	3	1	2	2	2	2	2	3	0	2	1	4	10	4	5	2	14	8	103	25	22	2
17	2	1	1	3	1	3	2	2	3	2	4	2	2	3	2	3	2	3	1	3	0	0	2	3	0	2	1	1	3	0	2	2	3	0	2	1	2	0	10	8	16	5	5	14	5	125	44	19	4
16	2	3	2	2	1	2	2	0	0	0	3	2	1	2	0	1	2	1	1	0	1	0	2	2	2	1	1	1	1	3	2	1	2	0	0	1	0	0	6	5	9	10	5	6	2	127	35	8	2
15	1	2	1	1	1	1	0	0	0	0	2	0	2	2	1	0	0	2	0	1	0	0	1	1	0	1	2	1	1	0	1	2	0	0	1	0	1	1	2	4	7	1	2	7	6	103	16	13	4
16	1	0	0	0	1	2	1	0	0	2	1	0	1	0	2	0	0	1	0	2	0	0	0	1	0	2	1	0	1	1	1	0	1	0	1	1	0	0	1	3	4	3	1	8	3	101	12	11	3
17	2	2	1	2	2	2	2	1	3	3	1	1	2	3	1	2	3	1	1	1	2	2	3	2	1	1	2	3	2	2	2	1	3	3	2	3	1	1	12	15	8	10	7	9	5	138	52	14	3
16	1	0	0	0	0	4	0	0	0	0	0	0	4	0	4	0	0	0	0	4	0	0	0	0	0	3	3	0	0	0	4	4	0	0	0	0	4	4	0	0	0	0	0	23	15	62	0	38	5
16	1	1	0	1	0	0	0	1	0	0	1	0	2	1	2	1	0	1	0	2	1	1	1	1	1	2	0	0	1	0	1	1	2	0	1	0	0	0	5	2	5	1	2	7	3	105	15	10	4
16	1	2	1	0	0	2	0	0	0	0	1	1	2	0	4	0	1	1	1	2	1	1	0	1	1	2	1	1	1	0	2	2	1	0	1	1	2	2	4	3	4	4	1	12	9	95	16	21	5
16	1	0	4	4	4	4	4	4	4	1	2	4	4	0	4	3	0	0	4	4	0	0	0	0	4	0	1	0	0	4	2	2	4	4	0	3	3	3	11	9	6	23	4	17	10	126	53	27	5
17	2	1	1	0	1	3	1	1	1	1	1	1	3	1	3	1	1	1	1	3	1	1	1	1	1	3	2	1	2	1	1	3	3	3	3	3	2	1	7	10	5	8	3	15	9	109	33	24	3
16	2	2	3	3	3	0	1	1	3	3	3	3	1	1	2	3	3	3	3	2	2	2	2	2	3	2	2	3	3	3	2	1	3	3	3	4	0	2	13	17	14	19	4	7	7	153	67	14	3
15	2	0	0	0	0	2	0	0	0	0	1	0	1	1	3	0	0	0	0	2	0	0	0	0	0	2	2	0	0	0	2	3	0	0	0	0	2	1	0	0	1	0	1	11	9	82	2	20	4
16	1	0	0	0	0	4	0	0	0	0	0	0	4	0	4	0	0	0	0	3	0	0	0	0	0	4	4	0	0	0	4	4	0	0	0	0	4	4	0	0	0	0	0	23	16	61	0	39	4
17	2	0	0	0	0	3	0	0	0	0	0	0	0	0	3	3	0	1	0	0	2	0	3	4	0	2	2	2	1	1	0	0	0	0	0	0	1	0	3	5	6	1	2	6	5	106	17	11	4
16	1	0	1	1	1	2	0	0	0	0	1	0	1	2	2	1	0	0	0	1	0	0	0	1	0	0	1	0	0	1	1	2	1	0	1	0	0	1	2	2	3	2	2	5	6	100	11	11	5
17	2	0	0	1	1	0	0	0	1	0	1	0	0	1	0	0	0	1	0	0	0	0	0	2	0	1	1	0	1	0	0	0	0	0	0	0	0	0	1	0	6	1	1	1	1	107	9	2	3
16	1	1	2	1	0	2	0	0	1	0	0	0	2	0	2	0	0	0	0	2	0	1	1	1	0	2	2	0	1	0	2	2	0	0	1	0	2	2	3	4	3	0	0	12	8	90	10	20	4
16	1	1	0	0	0	2	0	0	0	0	1	0	2	0	1	0	0	0	0	1	0	0	0	0	0	1	1	0	0	0	1	2	0	0	0	0	1	1	1	0	1	0	0	8	5	89	2	13	4
16	1	1	2	2	2	2	1	2	3	1	3	2	2	2	2	2	2	2	2	2	3	2	2	3	2	2	2	2	2	2	2	2	3	2	2	2	2	2	11	11	12	12	6	12	8	132	52	20	4
16	1	1	2	2	2	0	2	2	2	0	3	2	2	2	0	1	2	3	1	0	2	2	3	3	3	2	2	0	3	2	1	1	3	0	1	1	0	0	9	6	14	11	6	5	3	138	46	8	3
17	1	0	0	0	0	2	0	0	0	0	1	0	2	0	3	0	0	0	0	3	0	0	0	0	2	2	2	2	1	0	1	1	2	0	2	0	1	1	2	4	2	2	0	11	7	92	10	18	4
16	2	0	0	2	1	1	1	3	3	3	3	0	2	3	0	1	1	0	0	2	0	1	1	1	1	2	0	0	2	1	2	1	1	0	0	0	2	1	6	4	8	3	4	11	2	112	25	13	3
16	1	3	3	1	3	2	4	4	4	3	3	2	3	3	3	3	2	1	2	3	3	3	3	2	1	3	3	2	3	1	5	3	3	4	3	1	3	3	16	18	10	10	10	19	12	133	64	31	4
17	2	1	1	2	3	3	2	3	3	1	2	1	5	2	5	1	1	2	1	4	2	1	2	2	1	4	2	1	2	2	2	3	2	1	2	2	3	4	8	8	10	10	6	21	14	107	42	35	4
17	2	3	2	4	2	3	2	2	2	2	3	2	3	4	2	3	2	2	2	3	2	1	2	2	2	3	3	1	1	2	3	3	2	2	2	1	3	3	11	11	12	11	8	18	11	124	53	29	2
16	2	1	1	3	2	3	2	1	3	2	4	1	2	4	3	2	2	3	3	3	2	1	2	4	1	2	2	1	4	2	2	2	1	1	2	1	2	3	8	9	18	10	8	14	10	129	53	24	3
16	1	1	2	2	2	4	1	1	3	3	3	1	3	2	4	1	2	2	2	3	2	3	2	2	1	3	3	2	2	1	4	4	1	2	2	1	3	4	9	13	11	8	5	20	15	111	46	35	3
17	2	3	1	2	2	2	2	1	2	1	2	1	3	3	3	2	3	2	1	3	3	1	1	3	1	3	1	1	1	1	4	3	2	1	1	1	3	3	10	6	10	7	8	18	10	113	41	28	3
16	1	3	3	3	3	3	3	3	3	3	3	3	3	3	3	3	3	2	1	3	1	1	1	1	1	3	3	1	1	2	3	3	1	1	1	1	1	3	11	10	10	11	7	16	12	121	49	28	3
15	2	2	2	2	2	2	2	2	2	2	2	2	2	2	2	2	2	2	2	2	2	2	2	2	2	2	2	2	2	2	2	2	2	2	2	2	2	2	10	12	10	12	6	12	8	130	50	20	2
15	1	2	2	2	1	2	1	2	1	1	4	1	3	3	3	2	1	3	1	2	1	1	1	1	1	2	3	1	3	1	2	2	1	1	1	1	1	1	7	7	13	6	5	12	9	117	38	21	3
15	2	2	3	3	2	1	2	5	3	3	3	2	1	2	2	3	2	2	2	1	2	2	2	2	2	1	3	2	3	2	4	4	2	2	2	2	1	2	12	14	13	12	6	9	11	137	57	20	1
16	2	1	1	1	1	3	1	1	2	1	2	1	3	1	4	1	1	1	1	3	1	1	1	1	1	3	2	1	1	1	3	3	1	1	1	1	2	2	6	6	6	6	3	17	11	99	27	28	2
16	1	3	3	2	3	3	2	2	3	3	4	1	3	3	2	3	1	3	2	3	2	1	1	4	1	2	2	1	3	1	2	2	3	1	3	1	1	1	13	12	16	9	7	14	7	136	57	21	4
17	1	1	1	1	5	1	1	1	2	2	5	1	1	5	5	1	3	5	2	1	1	1	5	1	1	1	1	5	5	1	1	1	1	1	1	1	1	1	6	15	17	11	7	6	8	142	56	14	4
16	2	3	3	2	2	2	2	2	2	2	3	1	3	2	4	2	2	2	2	2	2	2	2	3	2	4	3	3	4	3	2	4	3	1	1	1	3	3	12	12	14	11	6	16	14	125	55	30	2
15	2	3	3	3	3	2	1	1	3	2	3	1	4	2	3	1	1	2	1	3	1	2	2	2	1	3	3	1	3	1	3	3	1	1	2	1	3	2	10	11	13	8	4	18	11	117	46	29	3
16	2	1	1	1	1	2	1	2	2	1	2	1	2	3	2	1	1	1	1	2	1	1	1	3	1	2	1	1	1	1	1	2	1	1	2	1	1	1	6	7	8	6	5	10	6	116	32	16	3
17	1	1	2	2	1	3	1	1	2	1	2	1	3	3	3	1	2	2	1	2	1	1	1	2	1	1	3	1	2	1	3	3	1	1	1	1	1	1	6	7	10	6	5	13	10	111	34	23	3
16	2	3	3	3	3	3	3	3	3	3	3	3	3	2	3	3	3	3	3	3	3	3	3	3	3	3	3	3	3	1	3	3	3	3	3	3	3	3	15	18	15	16	8	18	12	142	72	30	1
16	1	3	1	2	2	1	2	2	2	1	3	1	1	2	2	1	1	3	3	2	2	1	1	3	1	1	1	1	3	1	2	2	2	1	1	1	1	1	9	6	14	9	6	8	6	130	44	14	3
15	1	2	3	4	2	2	2	1	2	2	4	2	1	2	1	2	2	2	3	1	2	2	2	2	2	1	1	2	2	3	1	1	2	3	2	2	1	1	10	14	14	14	6	7	4	147	58	11	2
17	2	1	1	1	1	3	1	1	2	1	3	1	4	2	3	1	1	2	1	3	1	1	1	2	1	3	4	1	2	1	3	3	2	1	2	1	3	2	7	7	10	6	4	19	12	103	34	31	3
16	1	2	1	2	2	2	1	1	1	1	2	1	3	2	4	1	1	1	1	3	1	1	2	2	1	1	3	1	1	1	3	4	1	1	1	1	3	3	6	7	8	7	4	15	14	103	32	29	2
15	2	1	1	1	1	4	1	1	1	1	3	1	4	1	4	1	1	3	1	4	1	1	1	1	1	3	3	1	1	1	1	1	1	1	1	1	3	1	5	6	9	6	3	19	9	101	29	28	3
16	1	3	1	4	2	4	2	1	3	1	4	1	2	4	2	1	3	3	1	2	1	1	1	4	1	2	1	1	4	3	2	3	1	1	1	1	3	1	9	6	19	9	7	15	7	128	50	22	2
17	2	3	2	2	3	2	3	3	3	1	4	1	3	2	3	3	2	4	2	3	3	2	4	2	2	2	3	1	3	1	2	3	3	1	2	1	2	2	14	11	15	10	8	14	11	133	58	25	2
16	1	1	2	2	2	4	1	1	2	1	2	1	5	1	4	1	1	1	1	5	1	2	2	2	1	4	1	1	2	1	3	3	1	1	2	1	4	3	7	9	9	7	3	25	11	99	35	36	4
16	1	3	2	2	3	2	2	3	2	1	4	2	3	2	3	2	3	3	2	4	2	1	1	3	2	2	3	1	2	1	3	2	2	1	2	1	3	2	10	8	14	11	6	17	10	122	49	27	3
16	2	2	1	1	1	4	1	1	1	1	2	1	3	3	3	1	1	1	1	3	1	1	2	2	1	3	2	1	1	1	1	3	2	1	2	1	3	2	7	8	7	6	5	17	10	106	33	27	3
16	1	1	2	2	2	1	1	2	2	1	2	2	4	2	4	1	2	2	2	4	1	1	2	2	2	2	2	1	2	1	2	2	1	1	2	2	4	2	6	9	10	11	4	17	10	113	40	27	3
17	1	0	0	1	0	0	0	0	2	0	1	2	0	1	0	2	0	2	0	0	0	0	1	1	0	0	0	0	1	0	0	1	1	0	0	0	0	0	5	1	6	2	1	0	1	114	15	1	3
16	2	1	1	1	1	1	1	1	1	0	4	1	1	3	1	1	1	1	1	1	1	1	1	0	0	0	0	0	1	0	0	1	1	0	1	1	0	0	5	3	7	4	5	3	2	119	24	5	5
15	2	2	0	3	1	2	1	0	1	0	3	0	2	2	2	1	0	2	0	1	1	1	1	2	0	0	0	0	3	1	1	1	3	1	2	0	1	0	8	4	13	2	4	7	3	121	31	10	3
16	1	0	0	0	0	0	0	0	0	0	0	0	4	0	4	0	0	0	0	4	0	0	0	0	0	4	1	0	0	0	0	2	0	0	0	0	3	1	0	0	0	0	0	15	8	77	0	23	4
17	1	1	0	2	1	3	1	0	2	0	3	0	2	2	4	1	1	3	0	2	1	2	1	3	1	3	2	1	3	1	2	2	1	1	1	1	2	2	7	4	14	4	4	14	10	109	33	24	4
16	1	1	2	3	2	0	1	1	3	2	2	2	0	2	1	2	2	2	2	1	1	1	2	2	2	1	1	2	3	2	1	0	1	0	2	1	0	1	8	10	12	11	4	3	3	139	45	6	2
17	2	0	1	1	0	1	0	0	1	0	1	0	1	0	4	0	0	2	0	1	0	0	0	1	0	1	0	0	0	0	1	1	0	0	1	0	2	1	1	2	5	0	0	7	6	95	8	13	3
16	1	1	0	1	0	3	0	0	0	0	0	0	3	1	2	0	0	0	0	2	0	0	0	1	0	2	2	0	0	1	2	2	0	0	1	0	2	2	1	1	2	1	1	14	8	84	6	22	5
16	2	0	0	0	0	3	0	0	0	0	0	0	4	0	3	0	0	0	0	4	2	1	1	2	2	3	3	1	1	2	2	1	0	0	1	0	0	2	1	3	3	4	2	16	9	88	13	25	2
16	1	0	1	2	2	1	1	1	1	0	2	0	2	2	1	2	1	2	1	1	0	1	1	1	0	2	1	1	2	0	1	2	3	0	2	1	2	1	7	5	9	4	3	9	5	114	28	14	4
16	2	1	2	1	1	1	2	0	2	1	3	1	1	2	0	2	1	2	1	0	1	1	2	2	1	0	2	1	2	1	1	2	2	0	2	1	1	1	8	8	10	6	5	4	5	128	37	9	3
17	1	0	0	2	0	1	0	0	0	0	0	0	0	1	0	0	0	0	0	1	0	0	0	0	0	0	2	0	0	1	1	1	0	0	0	0	0	1	0	0	2	1	1	3	4	97	4	7	4
16	2	2	0	0	0	3	0	0	0	0	2	0	3	1	3	0	0	1	0	2	0	0	0	0	0	3	3	0	0	0	3	2	0	0	0	0	2	2	2	0	3	0	1	16	10	80	6	26	4
16	1	0	0	0	0	2	0	0	0	0	0	0	2	0	3	0	0	0	0	2	0	0	0	0	0	3	2	0	0	0	4	4	0	0	0	0	3	3	0	0	0	0	0	16	12	72	0	28	5
17	1	0	0	1	0	4	0	0	0	0	1	0	3	2	2	0	0	0	0	2	0	0	0	1	0	2	1	0	1	0	3	3	0	0	0	0	2	2	0	0	4	0	2	16	8	82	6	24	4
17	1	0	0	2	2	1	1	3	3	0	3	0	2	1	1	1	0	3	1	1	1	1	1	2	0	1	0	1	3	0	0	2	1	0	1	1	2	1	6	3	13	4	3	7	4	118	29	11	3
16	2	0	0	2	1	2	0	1	1	0	2	0	2	1	1	1	0	0	0	1	0	0	1	1	0	1	1	1	1	0	1	2	1	0	1	0	1	2	3	3	6	1	1	8	6	100	14	14	3
16	2	0	0	1	0	4	0	0	0	1	1	0	4	2	2	0	0	2	0	2	0	0	0	0	0	1	2	1	1	0	2	2	0	0	0	0	2	2	0	2	5	0	2	15	8	86	9	23	4
17	1	0	0	0	0	2	0	0	0	0	1	0	2	2	2	0	0	0	0	2	0	0	0	0	0	2	2	0	0	0	2	2	0	0	0	0	2	2	0	0	1	0	2	12	8	83	3	20	4
16	2	0	0	1	0	2	0	0	0	0	0	0	2	0	2	0	0	1	0	2	0	0	0	0	0	2	2	0	0	0	2	2	0	0	0	0	2	2	0	0	2	0	0	12	8	82	2	20	5
15	1	0	0	1	0	2	0	0	0	0	0	0	2	1	2	0	0	0	0	2	0	0	0	0	0	2	2	0	0	0	2	2	0	0	0	0	2	2	0	0	1	0	1	12	8	82	2	20	4
15	1	2	2	2	0	3	1	0	0	0	2	0	3	0	2	0	0	1	0	1	0	0	0	0	0	3	2	0	0	0	3	2	1	0	0	0	2	1	3	2	5	0	1	15	7	89	11	22	4
15	2	0	0	0	0	2	0	0	0	0	0	0	3	0	3	0	0	0	0	2	0	0	0	0	0	2	2	0	0	0	2	2	0	0	0	0	2	2	0	0	0	0	0	13	9	78	0	22	4
16	1	0	0	0	0	1	2	1	1	0	1	1	2	1	1	1	1	1	1	1	1	1	1	1	1	1	0	1	1	1	1	1	1	1	1	1	1	0	4	4	4	5	4	7	2	112	21	9	2
16	1	3	2	1	0	4	2	2	4	1	2	1	1	4	1	4	1	2	1	0	3	2	3	3	2	0	2	3	3	3	1	2	2	0	3	4	1	3	15	12	11	11	9	7	8	143	58	15	4
17	1	0	0	0	1	2	1	1	1	1	0	0	3	0	2	1	0	0	0	3	1	0	1	0	0	1	3	0	0	0	3	3	0	0	0	0	3	4	2	2	0	1	2	15	12	80	7	27	4
16	1	1	0	1	0	1	1	0	0	0	0	0	2	1	2	1	0	0	0	2	1	0	1	1	0	1	1	0	0	0	1	1	1	0	0	0	1	0	3	1	2	0	3	8	4	97	9	12	4
15	2	0	0	0	0	4	0	0	0	0	0	0	4	0	4	0	0	0	0	4	0	0	0	0	0	4	4	0	0	0	4	4	0	0	0	0	4	4	0	0	0	0	0	24	16	60	0	40	5
16	2	1	0	1	0	3	0	1	1	0	2	0	2	1	2	1	0	2	0	2	0	0	0	1	1	2	0	0	0	0	2	2	0	0	0	0	2	1	3	0	6	1	1	13	5	93	11	18	4
17	2	2	2	2	0	1	2	0	0	0	0	0	1	1	3	0	0	0	0	1	0	0	0	0	0	1	1	0	0	0	1	1	0	0	0	0	1	1	2	2	2	0	3	6	6	97	9	12	5
16	2	2	2	1	2	2	1	1	2	1	2	1	2	1	2	2	2	1	1	3	1	2	1	0	2	2	2	1	1	2	1	2	2	1	1	0	2	1	10	7	5	8	3	12	7	114	33	19	5
17	1	1	0	1	0	2	1	0	0	0	2	0	2	2	2	1	0	1	0	1	0	0	0	1	0	2	2	0	0	0	2	2	1	0	0	0	2	1	3	0	5	0	3	11	7	93	11	18	4
17	2	2	1	0	0	2	1	0	1	0	1	1	2	1	2	1	0	1	0	3	1	0	1	0	0	3	2	0	1	1	2	3	1	0	1	1	1	2	5	3	3	3	3	13	9	95	17	22	3
17	1	1	0	1	1	1	1	1	1	0	2	1	1	1	0	1	1	1	1	0	1	1	1	1	1	1	1	1	1	1	1	1	1	1	1	1	1	1	5	4	6	6	3	5	3	116	24	8	3
17	2	0	0	2	2	2	1	2	0	1	3	1	0	1	2	0	1	1	0	0	0	1	0	1	0	0	0	1	2	0	0	1	0	0	1	0	0	0	1	3	9	3	2	2	3	113	18	5	4
17	1	2	0	0	0	3	0	1	0	0	2	0	2	0	2	0	0	0	0	1	0	0	0	0	0	2	0	0	0	0	2	1	0	0	0	0	1	1	2	0	2	0	0	11	4	89	4	15	4
18	2	0	0	0	0	3	0	0	0	0	1	0	2	0	2	0	0	2	0	2	0	0	0	0	0	2	2	0	0	0	2	3	0	0	0	0	2	2	0	0	3	0	0	13	9	81	3	22	5
17	1	0	0	1	0	2	0	1	0	0	1	0	2	1	2	0	0	0	0	2	0	0	0	0	0	2	1	0	0	0	1	2	0	0	0	0	1	1	0	0	2	0	1	10	6	87	3	16	4
18	2	2	2	1	1	2	1	1	2	1	3	2	1	1	2	3	1	3	2	1	1	0	1	1	2	1	2	1	2	0	1	1	3	1	1	1	1	0	10	7	10	8	3	7	5	126	38	12	4
17	1	0	0	2	0	0	0	0	0	0	1	0	2	1	1	0	0	1	0	1	0	1	0	0	0	1	1	0	1	0	1	2	0	0	1	0	1	1	1	1	5	0	1	6	5	97	8	11	3
18	1	1	0	1	2	2	2	2	0	0	1	0	2	1	2	1	0	1	0	2	1	0	1	0	0	3	1	0	1	0	2	3	1	0	0	0	2	2	3	1	4	2	4	13	8	93	14	21	3
17	2	1	0	0	1	2	2	1	0	0	2	0	2	2	2	0	0	0	0	3	0	0	0	0	0	2	2	0	0	0	2	2	0	0	0	0	2	2	1	0	2	1	4	13	8	87	8	21	4
16	2	1	0	1	1	2	2	2	2	2	2	2	2	1	2	2	2	2	2	2	2	1	1	1	1	2	2	1	1	0	1	1	1	2	2	2	2	2	7	8	7	8	5	11	7	117	35	18	4
17	2	0	0	0	0	3	0	0	0	0	1	0	0	0	3	0	0	0	0	3	0	0	0	0	0	3	2	0	0	0	3	3	0	0	0	0	3	3	0	0	1	0	0	15	11	75	1	26	4
17	1	0	1	0	0	2	0	0	1	0	2	0	3	0	3	0	0	1	0	3	0	0	0	0	0	2	2	1	0	0	3	0	0	0	1	0	3	2	1	3	3	0	0	16	7	84	7	23	4
17	1	2	2	2	1	2	1	2	1	0	3	0	1	2	1	3	0	4	0	1	1	0	2	4	0	1	1	0	4	0	0	0	0	0	1	0	1	1	6	5	17	1	4	6	3	124	33	9	3
17	2	2	2	4	2	3	2	2	2	2	2	2	2	2	2	2	2	2	2	2	2	2	2	3	2	2	2	2	2	2	2	2	2	2	2	2	2	2	10	12	13	12	6	13	8	132	53	21	3
18	2	3	1	4	2	3	2	2	3	1	3	1	2	3	2	3	2	3	2	2	2	2	2	2	2	3	2	1	3	2	2	2	2	1	2	2	2	2	13	8	15	11	7	14	8	132	54	22	3
17	2	2	1	1	1	4	1	1	1	1	2	1	4	1	4	1	1	2	1	3	1	1	1	1	1	3	3	1	1	1	4	4	1	1	1	1	3	3	6	6	7	6	3	21	14	93	28	35	3
16	1	2	4	5	5	2	3	2	5	2	3	5	1	4	2	5	3	5	5	1	3	3	4	5	5	1	1	3	5	5	1	1	5	3	5	4	1	1	20	21	23	29	10	7	5	191	103	12	4
17	2	2	1	1	1	4	2	2	1	1	3	1	2	4	2	4	2	2	2	4	2	1	2	2	1	3	2	1	3	2	2	1	2	1	2	1	2	1	10	8	11	8	8	17	6	122	45	23	2
17	1	1	1	2	1	1	1	2	2	1	4	3	1	2	1	1	2	4	2	1	1	1	2	2	1	1	1	4	4	3	1	1	1	1	2	3	1	1	6	11	16	13	4	6	4	140	50	10	1
17	2	2	2	2	2	3	2	2	2	2	2	2	3	2	3	2	2	2	2	3	3	2	3	3	3	2	3	2	3	2	2	3	2	2	2	1	2	2	10	13	12	12	7	15	11	128	54	26	2
17	1	2	3	2	2	2	2	2	3	2	4	1	3	2	2	3	2	4	1	3	1	2	3	2	2	2	1	2	3	1	1	2	2	1	3	1	2	1	12	14	15	8	5	13	6	135	54	19	2
17	2	2	1	2	1	3	1	1	2	1	3	1	3	2	2	2	1	1	1	3	1	1	2	1	1	3	2	1	3	1	4	3	2	1	2	2	3	2	9	8	10	7	4	19	9	110	38	28	3
17	2	2	1	1	1	4	2	2	1	1	2	1	4	2	3	1	1	2	1	3	1	1	2	2	1	3	3	2	2	1	4	4	3	1	2	1	3	3	8	9	9	6	5	21	13	103	37	34	3
16	1	2	2	4	2	3	1	2	2	2	2	1	2	2	3	2	2	2	1	2	2	2	2	2	1	2	3	2	2	1	3	2	1	1	2	1	2	2	9	11	12	7	5	14	10	120	44	24	2
17	1	1	1	2	1	4	1	1	1	1	1	1	4	2	4	1	1	1	1	5	1	1	1	1	1	5	4	1	1	1	4	5	1	1	1	1	4	4	5	6	6	6	4	26	17	84	27	43	3
17	2	1	1	1	1	3	1	1	1	1	1	1	3	1	1	1	1	1	1	1	1	1	2	1	1	2	2	1	1	1	3	3	1	1	2	1	3	2	5	8	5	6	3	15	8	104	27	23	3
17	1	3	3	2	2	1	1	1	1	1	5	3	3	4	3	3	2	4	1	3	1	1	1	4	2	3	3	1	4	1	3	2	2	1	3	2	2	3	10	10	19	11	6	15	11	130	56	26	4
18	1	1	1	2	2	3	1	2	2	1	3	1	3	3	2	2	3	3	2	2	2	1	1	3	1	2	1	1	2	2	2	2	1	1	2	2	2	2	7	7	13	10	6	14	7	122	43	21	2
17	2	3	3	4	3	3	4	3	4	3	4	4	3	3	1	3	3	4	4	3	4	1	4	4	3	3	3	1	4	1	1	1	3	2	4	1	1	1	14	17	20	16	11	14	6	158	78	20	3
17	2	3	1	2	3	2	1	1	2	1	3	1	2	2	1	2	1	1	2	1	1	1	2	2	2	2	3	1	2	1	2	2	1	1	2	1	2	1	9	8	10	10	4	11	7	123	41	18	2
17	2	4	2	1	2	3	1	1	1	1	4	2	4	2	4	2	1	2	1	4	1	2	2	2	1	3	3	1	1	1	4	3	2	1	1	1	3	2	11	8	10	8	4	21	12	108	41	33	3
17	1	1	1	1	1	4	1	1	1	1	2	1	4	1	4	1	1	2	1	4	1	1	1	1	1	4	3	1	1	1	3	3	1	1	1	1	3	3	5	6	7	6	3	22	13	92	27	35	3
17	1	3	3	3	3	5	1	1	1	1	3	1	2	2	4	2	3	1	1	3	2	1	1	4	1	4	4	2	3	1	1	4	2	1	3	1	3	3	9	11	14	8	5	18	15	114	47	33	4
17	2	1	1	2	2	2	1	1	1	1	2	1	1	1	2	1	1	2	1	2	1	1	1	2	1	1	2	1	1	1	2	3	1	1	1	1	2	1	5	6	9	7	3	10	8	112	30	18	4
18	1	3	1	1	1	4	2	2	1	1	3	1	3	2	4	2	1	3	1	3	1	1	1	2	1	4	3	1	3	1	4	4	1	1	1	1	4	3	8	6	12	6	5	22	14	101	37	36	2
16	2	3	2	2	3	2	3	1	4	1	4	2	3	2	2	2	1	1	2	2	3	2	4	2	3	2	2	2	2	2	3	2	4	1	2	2	2	2	15	12	11	14	8	14	8	138	60	22	2
18	1	1	1	2	1	4	1	1	1	1	3	1	3	1	3	1	1	2	1	3	1	1	2	2	1	3	2	1	2	1	2	3	1	1	1	1	2	2	5	7	11	6	3	17	10	105	32	27	3
17	2	2	1	3	3	3	3	1	3	1	3	1	1	2	2	2	1	2	1	2	2	2	2	2	2	2	1	1	2	1	1	2	2	1	3	1	2	1	11	9	12	9	7	11	6	131	48	17	2
18	1	1	1	2	1	5	1	1	1	1	1	1	5	2	5	1	1	1	1	5	1	1	1	1	1	1	1	1	1	1	5	5	1	1	2	1	5	4	5	7	6	6	4	26	15	87	28	41	3
17	2	2	2	1	1	4	1	2	1	1	5	1	4	1	2	1	2	5	1	4	1	1	1	2	1	3	4	2	5	1	4	4	1	1	2	1	4	2	6	9	18	6	3	23	12	107	42	35	3
16	2	2	1	2	2	2	2	2	2	1	2	2	2	2	2	2	1	2	2	2	2	2	2	2	2	2	1	1	2	1	2	2	2	1	2	2	2	1	10	8	10	11	6	12	6	127	45	18	2
18	1	2	3	2	3	2	3	1	2	1	2	1	2	1	3	2	1	1	1	2	1	1	2	4	1	1	3	1	1	2	1	2	1	1	2	1	1	1	8	10	10	9	5	9	9	124	42	18	3
18	1	2	1	2	1	4	2	1	1	1	2	1	4	2	4	1	1	2	1	4	1	1	1	2	1	4	4	1	2	2	4	3	1	1	2	1	4	4	6	7	10	7	5	24	15	96	35	39	3
17	2	2	1	1	1	4	1	1	1	1	3	1	4	1	4	1	1	3	1	4	1	1	1	1	1	4	3	1	1	1	4	4	1	1	1	1	4	4	6	6	9	6	3	24	15	91	30	39	3
17	1	0	1	3	3	2	1	0	3	0	0	0	1	3	1	0	0	0	0	0	1	1	1	2	0	0	0	1	0	0	0	1	1	0	1	0	0	0	5	4	5	3	5	3	2	117	22	5	4
17	2	4	3	3	4	1	3	2	3	1	3	3	1	1	2	4	1	3	0	2	3	3	2	3	0	1	2	1	4	0	2	1	4	1	1	1	0	0	18	9	16	8	7	7	5	146	58	12	3
17	2	1	1	1	1	2	1	1	2	1	3	1	2	0	2	1	1	2	1	3	1	0	2	2	1	2	2	1	2	0	2	2	2	1	3	1	3	1	6	9	10	5	2	14	7	111	32	21	4
18	1	1	1	1	1	2	0	1	1	0	2	0	0	1	1	0	1	2	0	1	0	0	1	1	0	1	2	0	2	0	1	3	0	0	0	0	0	1	2	2	8	1	1	5	7	102	14	12	3
17	1	1	1	1	1	2	2	2	1	2	1	2	2	2	2	2	2	2	2	2	2	2	2	2	2	2	2	2	2	2	2	2	2	2	2	2	2	2	8	11	8	11	6	12	8	124	44	20	3
18	2	2	2	1	3	2	2	1	2	1	2	1	1	2	1	2	1	1	1	1	1	1	1	2	1	1	1	1	1	1	1	1	1	1	1	1	1	1	8	7	7	8	5	7	4	124	35	11	3
17	1	0	0	4	4	2	0	0	0	0	3	0	0	3	0	0	0	4	0	0	0	0	0	3	2	0	0	0	4	0	0	0	0	0	0	0	0	0	0	0	18	6	3	2	0	125	27	2	2
18	2	3	1	4	2	1	3	2	3	2	3	3	0	3	1	3	1	2	2	1	2	2	2	3	3	1	2	1	3	2	1	0	3	1	2	2	0	0	14	9	15	14	8	4	3	153	60	7	3
17	1	1	2	2	2	3	1	0	2	0	2	0	2	3	0	2	1	1	0	1	1	0	0	2	0	2	1	0	2	1	1	2	0	1	0	1	0	2	5	3	9	4	5	9	5	112	26	14	3
16	1	1	0	2	1	2	0	0	1	1	1	0	0	1	1	1	0	3	0	0	0	0	1	1	1	1	0	0	1	0	2	2	1	0	0	0	0	0	4	2	8	2	1	5	3	109	17	8	5
17	2	1	0	1	0	2	1	0	1	0	1	0	2	1	1	1	0	1	1	1	1	1	1	1	0	1	2	0	1	0	2	2	1	0	1	0	1	1	5	2	5	1	3	9	6	101	16	15	4
17	2	2	2	1	0	3	1	1	1	1	1	1	2	1	3	1	1	1	1	3	1	1	1	1	1	3	2	1	1	0	2	3	1	0	1	0	3	3	6	6	5	3	3	16	11	96	23	27	5
17	1	2	2	3	3	2	2	1	3	0	1	1	0	1	0	2	2	2	2	0	2	0	1	3	2	0	2	2	3	0	1	2	0	0	1	0	0	0	7	6	12	8	5	3	4	131	38	7	4
17	2	0	3	2	3	4	0	0	3	2	1	1	2	2	0	0	2	0	1	2	0	0	4	3	3	3	3	2	2	3	2	0	0	0	3	3	2	0	3	14	8	14	2	15	3	123	41	18	5
18	1	4	0	0	2	2	2	2	2	2	2	2	2	2	2	2	2	2	2	2	2	2	2	2	2	2	2	2	2	2	2	2	2	2	2	2	2	2	12	10	8	12	6	12	8	128	48	20	3
17	2	0	0	2	2	2	0	0	0	0	2	0	1	1	1	0	0	2	0	1	0	0	0	1	1	1	0	0	2	1	0	1	0	0	0	1	0	1	0	0	9	5	1	5	3	107	15	8	2
16	1	1	2	3	1	1	2	1	1	0	0	1	2	3	1	2	1	2	0	1	0	0	1	0	0	1	0	2	1	0	0	1	0	2	1	0	1	0	4	8	6	2	5	6	2	117	25	8	3
17	2	1	1	1	1	3	0	1	1	0	1	0	2	2	2	0	1	1	1	2	1	1	1	1	1	2	1	1	1	0	2	2	1	0	1	0	1	1	4	4	5	3	3	12	6	101	19	18	3
17	1	1	1	1	1	1	1	1	1	1	1	1	1	1	1	1	1	1	1	1	1	1	1	1	1	1	1	1	1	1	1	1	1	1	1	1	1	1	5	6	5	6	3	6	4	115	25	10	4
17	1	1	0	3	1	2	1	1	3	1	3	2	0	3	2	2	2	2	2	2	1	1	1	1	1	1	0	0	3	1	1	1	2	0	3	1	0	1	9	5	12	8	5	6	4	129	39	10	3
17	1	0	1	0	1	4	0	0	0	0	0	0	3	1	3	0	0	1	1	3	0	0	1	0	1	4	1	0	1	1	1	3	0	1	1	1	2	3	0	4	2	5	1	17	10	85	12	27	5
17	1	1	0	3	0	4	2	1	0	0	1	2	4	1	3	1	0	0	0	4	1	0	1	1	0	4	3	0	0	0	2	4	0	0	0	0	0	1	2	1	5	2	4	18	11	85	14	29	4
17	2	0	0	2	0	2	0	0	0	0	0	0	1	1	1	0	0	0	0	1	0	0	0	0	1	1	1	0	0	0	0	1	0	0	0	0	0	0	0	0	2	1	1	5	3	96	4	8	3
16	2	0	0	1	0	2	1	0	1	0	1	1	1	1	1	1	0	0	0	0	0	0	1	1	0	0	0	0	1	0	0	1	0	0	1	0	0	0	2	2	4	1	2	3	2	106	11	5	2
17	1	2	2	2	2	3	1	2	2	1	1	2	2	2	2	3	2	1	1	2	1	1	1	1	2	2	2	1	1	1	2	2	3	2	1	2	2	1	11	8	6	10	4	13	7	119	39	20	3
17	1	0	0	0	0	2	0	0	0	0	0	0	2	0	2	0	0	0	0	2	0	0	0	0	0	2	2	0	0	0	2	2	0	0	0	0	2	2	0	0	0	0	0	12	8	80	0	20	2
17	2	0	0	0	0	1	0	0	1	0	1	0	1	0	1	0	0	0	0	2	0	0	0	0	0	2	2	0	0	0	1	2	0	0	0	0	3	1	1	0	1	0	0	10	6	86	2	16	3
18	1	0	0	4	4	0	0	4	4	4	4	4	0	3	2	4	4	4	4	2	2	0	2	4	4	1	2	2	4	0	2	4	2	0	2	0	1	1	10	10	20	16	5	6	9	146	61	15	3
17	2	1	1	1	1	1	1	0	1	1	1	0	1	2	1	1	1	1	0	1	1	1	1	1	0	1	1	0	0	0	0	1	1	0	0	0	1	0	5	3	4	1	4	5	3	109	17	8	4
17	1	1	1	3	2	2	1	1	3	0	3	2	0	3	0	2	1	1	3	0	1	1	3	3	3	0	0	1	3	2	0	0	1	1	3	3	0	0	8	9	13	15	5	2	0	148	50	2	3
17	2	1	1	2	3	2	1	0	1	0	3	1	1	1	3	2	0	1	0	2	0	0	1	3	0	2	1	0	4	0	0	1	1	0	2	0	3	1	5	4	13	4	2	10	5	113	28	15	5
17	1	0	0	0	0	4	0	0	0	0	0	0	4	1	1	0	0	0	0	2	0	0	0	0	0	2	2	0	0	0	3	3	1	0	0	0	3	2	1	0	0	0	1	18	8	76	2	26	4
17	1	0	0	0	0	2	0	0	0	0	0	1	1	0	1	0	0	0	0	1	0	0	0	0	0	1	1	0	0	0	1	2	1	0	0	0	1	0	1	0	0	1	0	7	4	91	2	11	4
17	1	2	3	2	3	2	2	3	3	2	3	2	3	1	2	3	2	1	1	2	1	1	2	1	1	2	2	1	1	0	2	2	1	0	2	0	2	3	10	10	8	7	4	13	9	117	39	22	3
18	2	0	1	2	2	1	2	3	1	0	2	0	1	0	2	2	0	2	0	2	0	1	2	0	0	0	2	0	0	0	2	0	1	0	0	1	0	0	5	3	6	3	2	6	4	109	19	10	3
16	2	0	0	1	0	0	0	1	0	0	0	0	0	0	0	0	0	0	0	0	0	0	0	1	1	0	0	0	0	0	0	0	0	0	0	0	0	0	0	0	2	1	0	0	0	103	3	0	2
18	2	0	0	1	0	2	0	0	0	0	2	0	2	1	2	0	0	0	0	1	0	0	1	1	0	1	1	0	0	0	1	2	0	0	1	0	1	0	0	2	4	0	1	8	5	94	7	13	4
17	1	1	0	1	1	2	1	1	1	0	1	0	2	1	1	1	1	0	1	1	1	0	1	2	0	3	1	0	1	0	2	2	1	0	1	0	1	2	4	2	5	2	3	11	6	99	16	17	3
18	2	2	0	2	2	2	2	0	1	0	2	1	2	1	1	1	0	0	1	2	1	0	1	2	0	2	2	1	1	0	1	2	2	0	2	0	2	1	6	4	7	4	4	11	6	108	25	17	4
17	1	2	1	2	1	2	0	1	2	2	2	0	2	3	2	1	0	3	1	1	1	0	3	3	1	1	0	2	3	1	0	0	3	0	3	1	0	1	8	11	13	5	4	6	3	132	41	9	4
16	2	1	2	2	1	2	2	2	1	0	2	1	2	1	2	1	0	2	2	1	2	2	2	1	1	1	2	1	3	0	1	2	1	0	1	1	2	1	6	6	10	6	5	9	7	117	33	16	3
18	1	1	0	2	1	2	1	1	1	1	1	1	1	3	2	1	1	0	1	1	1	1	1	1	1	1	2	1	1	0	0	2	1	0	1	0	1	1	5	4	5	4	5	6	7	110	23	13	3
18	1	0	0	0	0	4	0	0	0	0	0	0	4	0	4	0	0	0	0	4	0	0	0	0	0	4	4	0	0	0	4	4	0	0	0	0	4	4	0	0	0	0	0	24	16	60	0	40	5
17	2	0	0	2	2	2	0	0	0	0	0	0	1	1	0	0	0	0	0	2	0	0	0	0	2	0	0	0	0	2	0	2	0	0	0	0	0	1	0	0	2	6	1	5	3	101	9	8	3
17	2	1	0	1	1	3	0	0	0	0	1	0	2	1	2	0	0	0	0	1	0	0	0	0	0	2	1	0	0	0	1	2	0	0	0	0	1	1	1	0	2	1	1	10	6	89	5	16	4
17	1	2	2	2	2	2	2	2	2	2	2	2	2	2	2	2	2	2	2	2	2	2	2	2	2	2	2	2	2	2	2	2	2	2	2	2	2	2	10	12	10	12	6	12	8	130	50	20	5
17	1	1	0	1	0	3	1	1	0	0	1	0	3	1	2	0	0	1	0	2	0	0	1	1	0	2	2	0	2	0	1	2	0	0	1	0	2	2	1	2	6	0	2	13	8	90	11	21	4
18	2	0	0	0	1	2	0	0	0	0	0	0	0	0	2	0	0	0	0	2	0	0	0	0	0	1	2	0	0	0	2	0	0	0	1	0	0	0	0	1	0	1	0	7	4	91	2	11	4
17	1	0	0	0	0	4	0	0	0	0	0	0	4	0	4	0	0	0	0	4	0	0	0	0	0	4	4	0	0	0	4	4	0	0	0	0	4	4	0	0	0	0	0	24	16	60	0	40	5
18	1	2	0	2	0	2	0	0	0	0	0	0	2	1	2	0	0	0	0	2	0	0	1	1	0	1	0	0	0	0	1	2	1	0	0	0	1	1	3	1	3	0	1	9	5	94	8	14	4
17	2	2	2	2	2	2	1	2	2	2	2	2	2	1	3	2	1	3	2	2	2	2	2	2	2	2	2	2	2	2	3	2	2	0	0	0	2	3	10	8	11	10	4	13	10	120	43	23	4
18	2	1	1	1	1	1	1	1	1	1	4	1	1	1	1	1	1	2	1	1	1	1	1	1	0	1	1	1	1	0	1	1	1	0	1	0	1	1	5	5	9	3	3	6	4	115	25	10	4
17	1	2	0	3	3	2	3	3	3	0	3	2	0	3	0	3	0	3	3	0	3	3	3	3	1	1	0	0	3	3	1	0	3	0	0	1	0	0	14	3	15	13	9	4	0	150	54	4	3
16	2	0	0	0	0	2	0	0	0	0	0	1	0	1	0	0	0	0	0	0	0	0	0	0	1	0	0	0	0	0	0	0	1	0	0	0	0	0	1	0	0	2	1	2	0	102	4	2	4
17	1	0	0	0	0	2	0	0	0	0	0	0	2	0	2	0	0	0	0	2	0	0	0	0	0	2	2	0	0	0	2	2	0	0	0	0	2	2	0	0	0	0	0	12	8	80	0	20	3
17	2	0	0	2	2	1	0	0	2	0	2	0	2	1	4	0	0	0	0	1	0	1	0	2	0	1	1	0	1	0	0	2	0	0	0	0	0	0	3	0	7	2	1	5	7	101	13	12	5
17	2	0	0	1	1	2	1	0	1	0	2	0	2	1	2	0	0	0	0	1	0	0	0	1	0	1	0	1	1	0	1	2	1	0	2	0	1	0	2	3	5	1	2	8	4	101	13	12	4
17	1	0	1	2	1	2	0	0	1	0	1	0	2	0	2	0	0	1	0	2	0	0	1	2	0	2	2	0	0	0	2	2	1	0	1	0	2	2	2	3	6	1	0	12	8	92	12	20	4
18	1	1	0	1	1	1	2	1	1	0	2	0	1	1	1	1	0	0	0	1	1	0	1	0	0	0	0	0	0	0	1	1	1	0	0	0	0	0	4	1	3	1	4	4	2	107	13	6	3
17	1	1	1	2	1	1	3	1	3	0	1	1	2	3	1	4	1	0	3	2	3	2	3	1	1	2	1	1	1	1	0	1	3	0	1	1	1	0	13	6	5	8	9	8	3	130	41	11	3
16	2	2	0	2	2	0	2	2	2	1	2	1	0	1	1	2	0	1	1	1	2	2	2	2	3	1	0	1	3	1	1	0	3	0	1	1	0	0	11	5	10	9	5	3	1	136	40	4	3
17	2	2	1	1	1	1	2	2	1	2	2	2	1	1	2	1	0	0	0	2	0	1	1	0	0	2	0	0	0	0	1	1	3	0	3	0	1	1	8	7	3	3	3	8	4	112	24	12	3
17	1	2	1	2	2	2	2	2	2	2	2	2	2	2	2	2	2	2	2	2	2	2	2	1	1	2	2	2	2	2	2	1	2	0	1	1	1	2	10	8	9	10	6	11	7	125	43	18	3
17	1	0	0	0	0	2	0	0	0	0	0	0	1	0	2	0	0	0	0	1	0	0	0	0	0	2	1	0	0	0	2	1	0	0	0	0	1	2	0	0	0	0	0	9	6	85	0	15	4
17	2	0	0	1	0	3	0	0	0	0	1	0	2	0	2	0	0	1	0	2	0	0	0	1	0	3	1	0	1	0	1	3	0	0	0	0	0	2	0	0	5	0	0	11	8	86	5	19	4
17	1	1	3	2	2	2	2	2	2	2	2	2	2	2	2	2	2	2	2	2	0	1	3	3	2	1	0	3	2	3	1	0	4	3	3	3	0	0	10	17	11	14	4	8	2	146	56	10	3
17	1	3	2	3	3	1	2	0	3	0	1	1	1	3	0	2	0	1	2	0	2	1	2	2	2	0	0	1	1	1	0	0	2	0	2	2	0	0	11	7	8	11	7	2	0	142	44	2	3
16	1	3	0	3	2	3	4	2	1	0	1	0	2	4	0	3	1	1	0	1	3	2	3	1	0	2	1	1	2	1	1	2	2	0	3	0	1	0	11	7	8	3	11	10	3	127	40	13	3
17	2	2	0	1	1	3	1	1	1	1	0	1	3	1	3	2	0	0	1	3	1	0	2	0	1	3	3	1	0	1	3	3	1	0	1	0	3	3	6	5	1	5	3	18	12	90	20	30	4
17	2	0	0	0	1	1	0	0	1	0	1	0	2	1	2	1	0	1	0	1	0	0	0	1	0	1	1	0	1	0	1	1	1	0	0	0	1	1	3	0	4	1	1	7	5	97	9	12	3
17	1	3	2	3	2	2	3	3	3	2	2	2	1	3	0	4	2	1	1	0	3	2	3	3	2	2	0	1	2	1	0	1	3	1	1	0	0	1	15	10	11	8	9	5	2	146	53	7	3
18	2	1	0	2	0	3	1	0	1	0	2	0	2	1	3	0	0	1	1	1	1	0	0	2	0	2	2	0	2	0	1	2	1	0	1	0	2	2	3	1	9	1	3	11	9	97	17	20	4
17	1	0	0	0	0	3	0	0	0	0	2	0	2	2	2	0	0	0	0	0	0	0	0	0	0	1	0	0	2	0	2	2	0	0	0	0	3	0	0	0	4	0	2	11	4	91	6	15	3
17	2	1	0	0	0	2	0	0	0	0	2	0	2	1	2	0	0	2	0	2	0	0	0	2	0	2	2	0	2	0	3	3	0	0	0	0	3	3	1	0	8	0	1	14	10	86	10	24	4
17	1	2	2	2	2	2	1	1	2	2	2	2	0	4	2	1	1	1	1	1	1	0	3	2	2	1	1	1	1	0	0	1	2	0	3	1	1	1	7	11	8	8	6	5	5	130	40	10	3
17	1	1	1	0	3	2	1	3	4	1	4	1	1	4	0	0	1	4	0	1	0	0	4	4	1	0	1	1	4	2	1	1	1	1	3	2	1	0	6	11	16	9	5	6	2	139	47	8	5
17	2	2	0	2	3	1	2	2	2	0	4	0	0	4	2	2	0	4	0	1	0	0	2	4	0	0	0	0	4	2	0	0	2	0	0	0	0	0	8	2	18	5	6	2	2	135	39	4	5
17	1	2	2	1	0	3	1	0	1	0	1	1	2	1	2	1	0	1	0	1	1	0	1	0	0	1	1	0	0	0	2	1	1	0	0	0	1	0	5	3	3	1	3	10	4	101	15	14	4
18	1	2	0	3	1	3	0	0	1	0	3	0	1	3	0	1	0	1	0	1	0	0	1	3	0	1	0	0	3	2	1	1	1	0	2	0	1	0	5	3	13	3	3	8	1	118	27	9	4
16	2	0	0	0	0	4	0	0	1	0	1	0	2	2	2	0	0	0	0	2	0	2	0	2	0	0	2	1	1	0	2	2	1	0	2	0	1	2	4	3	4	0	2	11	8	94	13	19	4
18	1	4	0	3	3	1	3	1	3	1	4	2	0	3	1	3	1	3	3	0	3	3	3	4	4	0	0	1	4	2	1	0	2	0	1	3	0	1	15	6	18	17	9	2	2	161	65	4	2
17	2	0	0	0	0	2	0	0	0	0	0	0	2	0	2	0	0	0	0	1	0	0	0	0	0	1	1	0	0	0	1	1	0	0	0	0	1	1	0	0	0	0	0	8	5	87	0	13	4
18	1	0	0	2	2	2	0	0	0	0	0	4	1	2	2	0	0	0	0	1	0	0	0	0	0	0	0	0	0	4	0	0	0	0	4	0	2	1	0	4	2	10	2	6	3	109	18	9	5
17	1	0	0	1	1	2	0	0	1	0	1	0	2	1	1	0	0	1	0	2	0	0	0	0	0	0	1	0	1	0	2	2	2	0	1	1	0	1	3	1	4	2	1	8	5	98	11	13	4
16	2	2	1	2	2	3	3	1	2	0	1	2	2	2	1	2	0	0	1	1	1	0	2	1	2	2	1	1	0	1	2	2	1	1	2	1	2	1	7	7	4	9	6	12	5	116	33	17	3
18	2	2	0	1	1	2	1	1	1	0	1	1	2	1	3	1	0	1	0	2	1	0	1	1	1	2	1	0	1	0	2	4	0	0	0	0	3	2	4	1	5	3	3	13	10	93	16	23	5
18	1	2	1	1	0	2	1	0	2	0	3	0	1	1	2	1	0	2	1	1	0	0	2	2	2	2	1	0	3	0	2	1	0	0	1	0	2	1	5	4	11	3	2	10	5	110	25	15	3
18	1	0	0	3	2	1	0	0	0	0	0	0	0	1	2	0	0	0	0	0	0	0	0	1	0	0	1	0	2	1	0	0	0	0	1	0	0	0	0	1	6	3	1	1	3	107	11	4	3
17	2	1	0	2	1	1	0	0	0	0	2	0	2	1	1	0	0	1	0	3	0	0	1	1	0	2	2	0	2	0	2	2	1	0	1	0	3	2	2	2	8	1	1	13	7	94	14	20	4
18	1	2	0	1	1	2	0	0	1	0	1	0	2	1	2	2	0	1	1	2	0	0	1	1	0	1	2	0	1	1	0	1	2	0	0	1	1	2	7	1	5	4	1	8	7	103	18	15	5
17	1	1	0	1	1	2	1	0	0	0	1	0	1	1	2	1	0	0	0	3	1	1	1	0	0	3	1	0	1	0	1	0	1	0	1	0	4	1	4	2	3	1	3	14	4	95	13	18	3
17	2	0	0	2	1	3	0	0	0	0	2	0	2	1	3	0	0	1	0	3	0	0	0	0	0	1	2	0	1	0	2	3	0	0	0	0	1	1	0	0	6	1	1	12	9	87	8	21	4
18	2	1	2	2	3	1	1	1	2	1	1	1	2	1	2	1	1	2	1	2	1	1	1	3	1	2	1	1	1	1	2	2	1	1	3	1	1	1	6	9	9	8	3	10	6	119	35	16	3
18	1	1	0	2	3	1	2	3	2	2	1	2	2	3	2	2	1	1	1	2	1	1	1	2	1	3	1	2	1	2	1	2	3	1	1	0	2	2	9	7	7	9	6	11	7	120	38	18	4
17	1	1	0	1	0	3	1	0	1	0	2	1	2	1	3	0	0	1	0	3	0	0	0	1	0	3	3	0	1	0	3	3	1	0	1	0	3	3	3	1	6	1	2	17	12	84	13	29	4
18	2	1	1	1	1	2	0	0	0	0	2	0	3	1	2	0	0	1	1	2	1	0	1	1	0	2	2	0	2	0	2	3	1	0	0	1	2	2	2	2	7	3	2	13	9	94	16	22	4
17	1	0	0	0	0	1	0	0	0	0	1	0	1	1	1	0	0	1	0	0	1	1	1	1	1	1	0	0	1	0	1	1	1	0	1	1	1	0	2	2	4	2	2	5	2	105	12	7	4
18	1	2	0	2	1	2	2	0	1	0	2	0	1	1	1	1	0	0	0	0	1	0	1	1	0	0	1	0	1	0	1	2	1	0	0	0	1	1	5	1	6	1	4	5	5	107	17	10	3
17	2	2	1	0	1	2	0	0	0	0	1	0	2	1	2	1	2	2	0	1	0	0	2	2	0	3	1	2	1	1	3	3	2	0	3	1	2	2	5	8	6	3	1	13	8	102	23	21	3
18	1	1	1	2	0	3	1	1	1	0	2	0	3	1	3	0	1	2	0	3	1	1	1	1	0	3	2	0	1	0	3	2	1	0	1	1	2	2	4	3	8	1	3	17	9	93	19	26	4
18	2	1	0	1	1	1	1	2	1	0	1	0	2	1	0	1	0	1	1	0	1	1	1	1	1	1	0	0	1	0	1	1	1	2	1	0	0	0	5	4	5	3	3	5	1	114	20	6	3
17	1	1	0	0	0	3	0	0	0	0	0	0	3	0	3	0	0	0	0	3	0	0	0	0	0	3	3	0	0	0	3	3	0	0	0	0	2	3	1	0	0	0	0	17	12	72	1	29	4
18	1	0	0	1	1	2	0	0	0	0	1	0	2	1	2	0	0	0	0	1	0	0	0	1	0	1	1	0	0	0	1	1	0	0	1	0	1	0	0	1	3	1	1	8	4	94	6	12	4
18	2	3	2	1	1	0	1	2	2	2	3	1	2	1	0	0	0	2	0	0	1	1	3	3	0	0	1	2	2	1	0	0	1	0	2	0	0	0	7	11	11	3	3	2	1	132	35	3	3
18	1	0	0	0	0	3	0	2	1	0	3	0	3	0	4	0	0	3	0	4	0	0	0	0	1	3	3	0	3	0	3	4	1	0	0	0	3	4	2	0	9	1	0	19	15	78	12	34	4
17	1	2	0	0	1	2	1	1	1	0	1	1	2	2	2	1	2	2	1	2	1	0	1	1	2	1	1	0	1	0	0	0	2	0	1	1	0	0	6	2	5	6	4	7	3	113	23	10	3
18	2	3	0	1	1	3	1	1	3	0	1	0	1	1	1	3	0	1	1	0	1	1	1	3	1	0	1	2	1	1	0	0	1	1	3	4	1	1	11	7	7	8	3	5	3	128	36	8	4
18	1	2	0	2	1	2	1	0	0	0	2	0	3	1	3	0	0	1	0	3	0	0	1	1	2	3	4	0	1	0	1	4	1	0	1	0	3	3	3	2	7	3	2	15	14	88	17	29	3
17	2	1	1	1	1	2	1	1	1	0	2	1	2	1	1	1	0	1	1	1	1	0	1	1	1	1	1	0	3	0	2	1	1	0	1	1	1	1	4	3	8	5	3	9	4	110	23	13	3
18	1	2	0	0	1	1	1	2	2	0	2	0	1	0	0	1	0	1	0	2	1	1	0	0	0	1	2	0	1	0	1	2	0	0	0	0	1	1	6	0	4	1	2	7	5	101	13	12	3
17	1	0	0	0	0	4	0	0	2	0	0	0	2	2	2	0	0	0	0	2	0	0	2	0	0	2	2	0	0	0	2	2	0	0	2	0	1	1	2	4	0	0	2	13	7	88	8	20	3
17	1	0	0	0	0	4	0	0	0	0	1	0	4	0	3	0	0	1	0	4	0	0	0	0	0	2	2	0	1	0	2	4	0	0	0	0	2	2	0	0	3	0	0	18	11	74	3	29	4
18	2	0	0	1	0	3	0	0	0	0	1	0	4	0	2	1	0	2	1	4	0	0	0	0	0	4	2	0	0	0	3	4	2	0	0	0	4	2	3	0	4	1	0	22	10	76	8	32	5
18	2	1	0	1	0	4	0	0	1	0	1	0	3	2	2	0	0	0	0	1	0	0	0	0	0	3	1	0	0	3	0	1	3	0	1	0	2	1	5	1	2	3	2	13	5	95	13	18	4
18	2	0	0	1	0	2	1	0	0	0	1	0	2	1	2	0	0	0	0	2	0	0	0	1	0	2	2	0	0	0	3	2	0	0	0	0	2	2	0	0	3	0	2	13	8	84	5	21	4
18	1	1	1	1	1	3	2	0	1	0	1	2	2	1	1	2	3	0	1	2	1	1	2	0	0	3	2	1	0	0	2	2	2	0	1	1	3	1	7	5	2	5	4	15	6	102	23	21	3
17	1	0	1	2	2	1	0	1	3	0	1	0	1	1	2	0	0	1	1	2	0	0	2	2	1	1	1	0	1	0	1	0	1	0	2	1	1	1	4	5	7	5	1	7	4	111	22	11	5
18	1	0	0	1	0	2	0	1	1	0	0	0	2	1	2	0	0	0	0	2	0	0	0	1	0	2	3	0	0	0	2	2	0	0	0	0	2	2	1	0	2	0	1	12	9	83	4	21	5
18	1	1	1	2	2	1	2	2	2	0	3	1	2	2	1	3	2	2	1	1	2	2	3	1	1	0	1	2	2	1	0	1	0	0	3	0	1	1	8	9	10	6	6	5	4	130	39	9	3
17	2	1	0	3	1	2	1	1	2	0	2	0	1	2	2	1	0	2	0	2	1	1	1	3	1	2	1	1	3	0	1	1	1	0	2	1	1	1	6	4	13	3	4	9	5	116	30	14	4
17	1	0	0	3	3	1	0	0	2	0	2	3	1	2	1	1	0	1	2	1	0	0	2	2	2	0	1	2	3	3	1	1	3	1	2	3	0	2	6	7	11	16	2	4	5	133	42	9	4
18	1	1	2	2	2	2	1	1	2	1	3	2	1	2	1	2	1	3	1	1	1	1	2	2	1	1	2	1	2	1	1	1	2	1	2	0	0	1	8	9	12	7	4	6	5	129	40	11	3
18	2	1	2	1	1	4	1	4	1	2	4	2	2	4	0	1	2	4	0	2	1	2	2	4	0	2	0	3	4	2	2	3	3	2	2	1	2	0	8	13	17	6	6	14	3	133	50	17	4
17	2	0	0	0	0	4	0	0	0	0	0	0	4	0	4	0	0	0	0	4	0	0	0	0	0	4	4	0	0	0	4	4	0	0	0	0	4	4	0	0	0	0	0	24	16	60	0	40	5
18	2	0	0	0	0	4	0	0	0	0	0	0	4	0	4	0	0	0	0	4	0	0	0	0	0	4	4	0	0	0	4	4	0	0	0	0	4	4	0	0	0	0	0	24	16	60	0	40	3
17	1	1	2	2	1	1	1	1	1	1	1	2	2	2	3	2	2	2	2	3	1	1	2	2	2	2	2	1	2	2	2	2	2	2	2	2	2	2	7	10	9	11	4	12	9	120	41	21	3
17	1	0	2	3	1	2	0	1	2	1	1	0	0	3	1	1	1	3	1	2	0	1	1	1	0	1	2	1	1	0	1	2	1	2	1	1	0	0	5	8	9	3	3	6	5	117	28	11	3
18	2	0	1	1	1	1	1	1	1	1	1	1	1	1	1	1	1	1	1	2	2	3	2	1	0	1	2	1	2	0	0	3	0	1	2	0	0	1	5	8	6	3	4	5	7	114	26	12	3
18	1	2	0	1	0	2	2	2	2	2	2	2	2	2	2	0	1	3	1	0	0	2	1	3	2	1	1	2	0	3	1	0	0	1	0	4	1	1	6	6	9	12	4	7	4	126	37	11	4
17	2	2	0	1	1	2	1	1	1	0	2	1	2	1	2	1	1	1	1	2	1	1	1	1	1	1	2	1	1	1	2	2	2	1	1	0	1	1	7	4	6	5	3	10	7	108	25	17	4
18	1	1	1	2	1	0	2	1	2	1	3	0	2	1	3	1	2	1	0	2	1	0	2	2	1	2	0	0	0	1	1	1	0	0	1	2	1	2	4	5	8	5	4	8	6	112	26	14	3
17	2	2	1	1	2	2	0	1	3	0	0	1	3	3	2	3	0	0	1	2	0	1	1	0	1	2	1	0	0	1	1	1	0	0	1	0	2	1	9	3	1	6	3	12	5	105	22	17	4
18	1	2	2	1	1	2	1	2	1	0	1	2	2	0	2	1	0	1	2	2	1	1	2	2	2	2	1	1	1	1	2	1	1	1	1	1	2	1	6	7	6	9	2	12	5	113	30	17	3
17	1	2	1	3	2	2	3	1	4	1	3	1	1	3	0	3	1	2	1	0	1	1	1	1	2	2	1	1	1	2	1	1	2	1	2	1	0	1	12	7	10	9	7	6	3	136	45	9	4
18	1	0	2	1	1	2	1	2	2	1	2	1	2	2	2	1	1	1	1	1	1	0	1	2	1	2	1	2	2	0	1	2	2	0	1	0	1	1	5	7	8	4	4	9	6	113	28	15	3
18	2	2	3	0	0	2	1	1	1	0	2	0	2	0	2	0	0	1	0	2	0	0	0	1	1	2	1	0	1	0	2	2	0	0	0	0	2	1	3	3	5	1	1	12	6	95	13	18	3
17	2	2	3	4	3	2	2	3	3	4	4	4	2	3	4	2	2	2	4	1	0	0	0	0	0	3	3	0	0	0	3	3	0	0	0	0	0	3	7	7	10	11	5	11	13	116	40	24	4
18	1	1	0	1	1	2	1	1	1	1	2	1	1	2	1	1	1	2	1	2	0	1	1	1	1	1	3	1	2	1	1	2	1	1	1	1	2	2	5	5	8	6	3	9	8	110	27	17	4
18	1	1	1	1	1	1	1	2	2	2	2	2	2	3	3	4	2	0	4	1	2	0	1	0	2	3	0	2	4	2	1	4	1	4	0	0	0	1	8	10	7	11	6	8	8	126	42	16	3
18	2	2	1	3	3	2	2	2	3	0	4	1	1	2	2	3	1	2	1	1	2	2	2	1	2	2	2	0	2	1	1	1	2	0	2	1	0	0	12	5	12	9	6	7	5	132	44	12	3
17	2	1	0	0	0	4	0	0	0	0	0	0	2	0	4	0	0	0	0	3	0	0	0	0	0	3	2	0	0	0	3	3	0	0	0	0	3	2	1	0	0	0	0	18	11	72	1	29	4
18	1	1	0	0	0	4	1	1	1	0	2	0	2	3	3	1	0	0	0	4	0	0	0	0	0	3	4	0	2	0	4	3	1	0	0	0	3	2	4	0	4	0	4	20	12	80	12	32	4
18	2	1	0	1	1	2	1	2	1	0	1	0	3	1	4	1	0	2	0	3	1	0	0	1	1	3	3	0	1	1	3	3	1	0	1	0	2	2	4	1	6	3	3	16	12	89	17	28	4
17	1	0	0	0	0	3	1	0	1	0	2	0	3	2	3	1	0	1	0	4	0	0	1	3	0	4	3	0	2	0	3	3	0	0	0	0	4	4	2	1	8	0	3	21	13	80	14	34	5
18	2	1	1	0	4	3	0	5	1	1	4	0	0	0	0	0	0	4	0	0	0	0	3	0	0	0	2	0	4	1	0	2	0	0	0	0	0	0	2	5	12	5	0	3	4	117	24	7	3
17	1	0	0	0	0	3	0	0	1	1	0	1	0	1	3	0	2	0	4	0	0	0	1	1	3	0	0	0	1	3	0	0	1	1	0	0	3	4	2	3	2	11	1	6	7	106	19	13	3
17	2	1	1	0	0	3	2	2	0	0	1	1	3	1	2	1	0	1	0	2	1	0	1	1	0	3	3	0	0	0	3	2	1	0	1	0	2	2	3	3	3	1	4	16	9	89	14	25	4
18	1	2	0	2	1	2	2	0	1	1	1	0	2	1	2	1	0	0	1	2	2	2	1	1	1	2	1	0	1	0	2	2	1	0	1	0	3	2	7	3	5	3	5	13	7	103	23	20	4
18	1	0	0	1	0	4	1	0	0	0	2	0	2	2	0	0	0	0	0	1	0	0	0	0	0	2	1	0	0	0	2	3	0	0	0	0	1	0	0	0	3	0	3	12	4	90	6	16	4
18	1	2	0	1	0	0	0	0	0	0	0	0	2	0	2	0	0	0	0	2	0	0	0	0	0	0	2	0	0	0	0	0	0	0	0	0	0	0	2	0	1	0	0	4	4	95	3	8	5
18	2	0	2	1	1	3	0	1	2	1	1	1	3	1	3	1	1	1	0	4	0	0	2	1	1	3	3	0	1	1	2	3	1	0	1	1	3	3	4	6	5	5	1	18	12	91	21	30	3
17	1	0	0	0	3	3	0	0	0	0	0	0	1	1	0	0	0	0	0	1	0	0	0	0	0	1	0	0	0	0	0	2	0	0	0	0	0	0	0	0	0	3	1	6	2	96	4	8	5
18	1	2	1	3	1	2	0	1	1	1	1	1	2	1	3	1	1	1	1	2	1	1	1	2	1	2	2	1	2	1	2	2	1	0	2	1	2	2	6	6	9	6	2	12	9	108	29	21	4
18	2	2	2	3	3	1	1	2	3	0	3	1	2	0	2	3	2	2	2	2	1	0	3	3	2	0	1	1	3	0	2	2	2	0	3	1	1	1	10	9	14	9	2	8	6	130	44	14	3
17	2	0	0	1	0	2	0	0	0	0	1	0	2	1	2	0	0	0	0	2	0	0	0	1	0	2	2	0	0	1	1	2	0	0	1	0	1	0	0	1	3	1	1	10	6	90	6	16	4
17	2	1	0	0	0	2	0	0	0	0	0	0	2	1	1	1	0	0	0	1	0	0	0	0	0	1	1	0	0	0	1	1	1	0	1	0	1	0	3	1	0	0	1	8	3	94	5	11	4
18	2	0	0	0	0	4	0	0	0	1	0	3	1	2	0	0	0	2	0	0	0	0	0	1	1	3	1	0	0	0	2	4	0	0	0	0	1	2	0	1	3	4	2	11	7	92	10	18	4
18	1	1	0	0	1	2	1	0	0	0	2	0	2	1	1	0	0	0	0	0	0	0	0	1	0	1	2	0	0	0	1	2	1	0	0	0	2	2	2	0	3	1	2	8	7	93	8	15	4
17	2	0	0	0	0	3	0	0	0	0	0	0	2	0	2	0	0	0	0	2	0	0	0	0	0	2	2	0	0	0	2	2	0	0	0	0	1	1	0	0	0	0	0	12	7	81	0	19	4
18	2	0	0	0	0	2	0	0	1	0	1	0	3	0	2	0	0	0	0	2	0	0	0	0	0	2	2	0	0	0	2	2	0	0	0	0	1	1	1	0	1	0	0	12	7	83	2	19	4
17	1	0	0	2	0	4	0	0	1	0	2	0	3	1	4	0	0	1	0	4	0	0	1	2	0	2	2	0	0	1	2	2	1	0	0	0	2	1	2	1	7	1	1	17	9	86	12	26	4
17	1	0	0	1	0	3	1	1	1	0	1	0	3	1	2	1	0	1	0	3	1	0	1	1	0	3	2	0	1	0	3	3	0	0	1	1	3	2	2	2	5	1	3	18	9	86	13	27	4
18	2	1	0	0	1	2	1	0	1	1	2	1	2	1	2	1	0	2	1	2	0	0	1	1	0	2	2	1	2	0	2	4	1	0	0	0	2	3	4	3	7	3	2	12	11	96	19	23	5
18	2	2	0	2	2	2	0	0	2	0	2	0	2	1	2	0	0	0	0	2	0	0	0	1	0	2	2	0	0	0	2	4	0	0	0	0	2	2	4	0	5	2	1	12	10	90	12	22	4
17	1	2	2	1	2	3	1	1	2	1	2	1	2	0	2	2	1	3	1	2	2	1	1	1	2	2	2	1	2	0	2	2	2	0	0	0	2	2	9	5	9	6	3	13	8	111	32	21	3
18	1	1	0	1	1	2	1	0	1	0	2	1	2	1	3	1	0	3	1	3	1	1	1	1	1	3	2	0	3	0	3	4	1	0	1	1	3	2	5	2	10	5	3	16	11	98	25	27	4
17	1	1	1	0	0	3	1	0	1	0	0	2	3	2	2	1	0	1	0	4	1	0	1	2	1	3	2	1	1	0	3	3	1	0	0	0	3	3	4	3	4	3	4	19	10	89	18	29	4
18	2	3	0	1	0	2	1	1	1	0	1	0	3	1	2	0	0	0	0	3	1	0	1	1	0	2	2	0	0	1	2	2	1	0	1	1	2	2	5	2	3	2	3	14	8	93	15	22	4
17	2	0	0	1	1	2	1	0	0	0	1	0	3	1	2	0	0	0	0	3	0	0	1	0	0	3	3	0	0	1	0	4	0	0	1	0	3	3	0	2	2	2	2	14	12	82	8	26	4
18	1	2	1	1	2	1	2	2	1	0	1	1	2	1	2	1	2	2	2	0	2	1	0	1	1	2	0	2	1	2	2	0	1	0	1	2	0	2	6	4	6	10	5	7	4	120	31	11	4
18	2	1	0	1	1	1	1	0	1	0	1	1	1	1	0	1	0	0	1	1	2	0	1	1	1	1	1	0	0	0	2	2	1	0	1	1	1	0	4	2	3	5	4	7	3	108	18	10	3
17	2	2	1	0	0	2	0	1	0	0	1	0	2	0	1	0	0	1	0	2	0	0	0	1	0	2	2	0	0	0	2	3	0	0	0	0	2	2	2	1	3	0	0	12	8	86	6	20	3
18	1	2	0	0	0	4	0	1	0	0	1	1	2	0	2	0	0	1	0	1	0	0	0	0	0	2	2	0	2	0	3	3	2	0	1	0	3	2	4	1	4	1	0	15	9	86	10	24	3
18	2	2	0	1	1	4	1	0	1	0	2	0	1	1	2	0	0	0	0	1	1	0	2	2	0	1	1	0	1	0	2	3	1	0	1	0	2	2	4	3	6	1	3	11	8	98	17	19	5
18	2	0	0	0	0	3	1	1	0	0	2	0	3	2	3	1	0	2	0	1	1	0	0	0	0	2	2	1	1	0	2	3	0	2	2	0	2	2	1	5	5	0	4	13	10	92	15	23	5
17	2	0	0	0	0	2	0	0	0	0	1	0	3	0	3	0	0	0	0	3	0	0	0	0	0	2	2	0	0	0	2	2	1	0	0	0	2	1	1	0	1	0	0	14	8	80	2	22	4
18	2	0	1	1	1	2	0	0	1	0	0	0	1	1	1	0	1	0	0	1	0	0	1	1	0	1	0	0	0	0	1	2	0	0	1	0	1	0	1	3	2	1	1	7	3	98	8	10	3
18	2	1	0	0	2	1	0	0	0	0	3	0	1	2	1	0	0	0	0	2	0	0	0	0	0	1	1	2	0	0	2	2	2	0	0	0	2	1	3	2	3	2	2	9	5	98	12	14	3
17	1	1	0	1	1	1	1	1	1	0	1	0	2	2	2	1	0	0	0	2	0	0	0	0	0	2	1	0	0	0	2	2	0	0	0	0	2	2	3	0	2	1	3	11	7	91	9	18	3
18	2	2	0	1	0	2	0	0	0	0	1	0	2	0	2	0	0	0	0	2	0	0	0	0	0	3	2	0	0	0	2	2	0	0	0	0	3	2	2	0	2	0	0	14	8	82	4	22	4
17	2	2	1	2	1	1	3	3	2	0	1	1	2	1	3	2	0	2	1	3	2	1	1	2	1	4	3	1	2	1	2	3	4	1	3	1	3	2	11	7	9	6	6	15	11	113	39	26	5
17	1	0	0	3	2	2	1	1	2	1	2	0	2	3	2	1	0	1	1	3	1	0	2	3	1	2	1	0	1	0	1	2	1	0	2	1	2	1	4	5	10	5	5	12	6	111	29	18	3
18	2	1	1	2	1	2	0	0	0	0	1	0	2	2	3	1	0	2	1	2	0	0	0	0	0	2	2	0	0	0	2	1	2	0	0	0	2	2	4	1	5	2	2	12	8	94	14	20	4
18	2	0	1	1	2	2	1	0	1	0	1	0	2	0	4	0	1	1	0	1	0	0	0	1	0	2	1	2	0	0	1	1	0	1	0	0	1	1	1	4	4	2	1	9	7	96	12	16	3
18	1	2	0	0	2	0	1	1	0	2	0	3	1	4	0	0	1	0	1	0	0	1	3	0	3	1	0	0	0	0	3	3	1	0	0	0	2	2	4	5	0	9	5	7	5	111	23	12	5
18	2	2	0	2	1	1	2	0	1	0	3	0	1	3	2	3	0	1	0	1	3	3	3	3	0	1	2	0	2	2	2	1	3	0	0	0	0	2	12	3	11	3	8	6	7	124	37	13	3
17	2	0	1	3	1	2	1	3	1	0	2	0	1	2	0	2	1	3	0	0	0	1	0	3	1	0	0	0	3	1	0	1	1	0	0	0	0	0	5	1	14	3	3	3	1	122	26	4	3
18	1	2	1	1	1	3	1	2	1	1	1	1	1	1	2	1	1	1	1	1	2	1	1	1	1	2	1	1	1	0	1	1	1	1	1	1	1	0	6	6	5	5	4	9	4	113	26	13	2
[truncated: 39 more columns]
